# Supplementary material for: nc886, a non-coding RNA of anti-proliferative role, is suppressed by CpG DNA methylation in human gastric cancer
Source: Oncotarget. 2014 May 31;5(11):3944–55. doi: 10.18632/oncotarget.2047 (PMC4116533; doi:10.18632/oncotarget.2047)
Supplement: Supplementary file 1 [file oncotarget-05-3944-s001.xlsx]

## Sheet: DMRs
Supplemental Table 2. Differential expressed genes upon nc886 knockdown
392 and 155 genes up- or –down regulated (cutoff =1.5 fold), upon nc886 knockdown in HFE-145 cells.
symbol	HFE145_con1	HFE145_con2	HFE145_con3	HFE145_kd1	HFE145_kd2	HFE145_kd3	p-value	fold-change
LOC729373	7.04	7.16	7.015	10.243	10.788	10.204	6.64334e-05	10.1261
RNU4ATAC	9.88	10.07	10.163	12.783	13.5	12.896	0.000220272	8.12293
HS.543887	8.799	8.891	9.128	11.517	12.382	11.594	0.000593381	7.42127
RNU1-3	10.876	10.944	11.03	13.543	14.041	13.628	6.39385e-05	6.90353
RNU1G2	10.908	10.823	10.951	13.378	14.065	13.505	0.000211232	6.75209
RNU1-5	11.054	11.103	11.179	13.696	14.147	13.738	4.99886e-05	6.7194
RNU1A3	11.458	11.689	11.67	13.829	14.298	13.769	0.000208113	5.13252
RNU12	7.695	7.806	7.899	9.665	10.685	10.018	0.00159255	5.00256
RNU1F1	10.403	10.502	10.634	12.636	13.106	12.626	0.000187987	4.84445
IFNB1	8.901	9.144	8.896	11.017	11.183	11.229	3.17613e-05	4.47742
RNU5A	10.66	10.817	10.842	12.568	13.171	12.722	0.000417498	4.13341
RPPH1	9.836	10.01	10.153	11.797	12.275	11.813	0.000416011	3.89602
LOC100132802	7.514	7.657	7.52	9.267	9.673	9.377	0.00013388	3.66886
RNU11	8.238	8.456	8.183	9.924	10.566	9.983	0.00108268	3.64352
VTRNA1-1	7.712	7.747	7.759	9.266	10.094	9.426	0.00186463	3.62003
LOC728285	8.736	8.64	8.666	10.38	10.697	10.523	4.25525e-05	3.61167
RNU4-1	8.699	8.824	8.978	10.463	11.016	10.516	0.000698935	3.55866
LOC642035	7.681	7.845	7.757	9.314	9.903	9.508	0.000541411	3.51616
TMEM107	9.008	8.85	8.991	10.408	11.112	10.534	0.00145789	3.32879
GADD45A	10.31	10.273	10.367	11.821	12.243	11.867	0.000261633	3.1609
KRTAP3-1	7.446	7.242	7.49	8.977	9.065	9.019	3.53416e-05	3.09013
FOSB	8.34	7.945	8.451	9.61	10.339	9.656	0.00448001	3.08015
ENO3	8.696	8.457	8.659	10.037	10.478	10.159	0.000427133	3.07517
HS.562219	8.004	8.184	8.034	9.514	9.924	9.617	0.000283708	3.05463
C12ORF57	11.566	11.57	11.597	12.986	13.453	13.085	0.000360033	3.02514
ATF3	10.423	10.614	10.507	11.838	12.407	11.963	0.00101532	2.93766
LOC729887	8.742	8.569	8.826	10.066	10.455	10.167	0.000399638	2.86195
C10ORF116	7.403	7.333	7.448	8.645	9.127	8.902	0.000473646	2.8219
GADD45A	11.151	11.26	11.256	12.558	12.938	12.615	0.000277625	2.79207
SNHG9	10.266	10.524	10.354	11.741	12.115	11.731	0.000550581	2.79142
DKK1	8.881	9.129	8.986	10.289	10.563	10.552	0.000214982	2.76894
DBP	8.441	8.294	8.268	9.658	9.994	9.755	0.0002057	2.76638
CEBPA	8.43	8.691	8.43	9.719	10.373	9.855	0.00252525	2.76127
SERTAD1	10.13	9.966	10.088	11.277	11.865	11.375	0.00155667	2.72137
ZNF296	8.553	8.243	8.58	9.59	10.146	9.798	0.002067	2.61353
RNU4-2	9.572	9.645	9.75	10.819	11.426	10.836	0.00265137	2.5871
OBFC2A	9.467	9.676	9.799	10.953	11.071	11.027	0.000183736	2.58411
HS.354359	7.944	7.948	7.907	9.127	9.476	9.295	0.000176957	2.57814
PPP1R15A	12.313	11.856	12.283	13.39	13.799	13.361	0.0026067	2.57755
HS.527657	8.608	8.582	8.934	9.849	10.444	9.913	0.00347102	2.56804
AXUD1	9.396	9.3	9.4	10.595	11.013	10.558	0.000817622	2.56093
LOC650029	7.918	8.271	8.199	9.359	9.862	9.217	0.00377927	2.54912
CITED2	9.109	8.989	9.031	10.228	10.565	10.345	0.000218397	2.52509
SNHG12	8.702	8.776	8.912	9.925	10.21	10.169	0.000270729	2.47027
PER2	9.098	9.057	9.141	10.208	10.543	10.376	0.000214158	2.42335
HIST2H4A	8.012	8.254	8.301	9.346	9.735	9.29	0.0015824	2.40827
MX1	7.711	7.533	7.611	8.715	9.093	8.806	0.000557011	2.38337
LOC338758	7.835	7.89	7.84	8.918	9.294	9.074	0.000358375	2.36253
C9ORF169	9.693	9.476	9.783	10.69	11.124	10.829	0.00143474	2.34621
IFIT2	11.279	11.339	11.387	12.467	12.788	12.429	0.000485197	2.33972
CCDC106	8.105	7.751	8.162	9.14	9.472	9.084	0.00226133	2.33918
H2AFJ	8.382	8.321	8.414	9.436	9.92	9.434	0.00171876	2.33647
LOC93622	9.102	9.012	9.098	10.177	10.466	10.17	0.000296563	2.29793
FAM46B	7.879	7.57	7.885	8.88	9.179	8.837	0.00136521	2.27731
PLD6	8.455	8.325	8.53	9.489	9.784	9.565	0.00038663	2.25949
FOS	9.257	9.363	9.221	10.286	10.798	10.259	0.00294142	2.24596
UPP1	10.257	9.802	10.344	11.17	11.324	11.38	0.00297512	2.22993
S100A3	8.425	8.247	8.428	9.285	9.709	9.576	0.00113206	2.22942
GADD45B	9.427	9.258	9.487	10.428	10.804	10.409	0.00136639	2.2289
SNORD3A	10.401	10.898	10.77	11.715	12.096	11.72	0.00410146	2.2253
SLC30A1	8.622	8.822	8.681	9.57	10.196	9.779	0.00413779	2.20381
ZC3H12A	8.726	8.939	8.739	9.819	10.183	9.819	0.0012266	2.20228
UFSP1	7.926	7.975	8.006	9.029	9.105	9.156	1.33149e-05	2.18505
SNORD13	9.274	9.397	9.372	10.469	10.665	10.29	0.000599774	2.18404
C17ORF91	9.472	9.488	9.526	10.526	10.907	10.432	0.0015238	2.18303
HS.176498	8.566	8.486	8.622	9.57	9.814	9.631	0.000180655	2.16395
C1ORF81	7.222	7.381	7.454	8.227	8.847	8.304	0.00587135	2.15397
CCRN4L	8.665	8.702	8.743	9.668	10.002	9.728	0.000480209	2.13761
SNHG11	8.884	8.707	8.835	9.689	10.029	9.986	0.000786439	2.13268
SNORD3C	9.14	9.411	9.577	10.332	10.766	10.293	0.00535037	2.1253
IRF1	8.943	8.23	8.977	9.743	9.789	9.853	0.0117788	2.1116
FYTTD1	8.406	8.108	8.35	9.082	9.57	9.432	0.00333357	2.10429
CCL5	9.313	9.016	9.204	10.25	10.394	10.081	0.00105525	2.09072
FAM46A	9.39	9.606	9.498	10.47	10.795	10.395	0.00155743	2.0782
TIGA1	11.222	11.362	11.295	12.187	12.438	12.419	0.000306191	2.07772
AGPAT9	8.313	8.089	8.422	9.373	9.273	9.319	0.000511614	2.06623
ZC3HAV1	10.479	10.273	10.447	11.324	11.595	11.359	0.000648021	2.03684
LOC100129236	7.019	6.988	6.973	7.977	8.192	7.874	0.000418866	2.02933
DUSP1	9.465	9.343	9.529	10.352	10.611	10.429	0.000415275	2.02558
C7ORF40	10.805	10.705	10.989	11.632	12.118	11.803	0.00349293	2.02511
BEST1	7.123	7.1	7.157	8.205	8.191	8.027	6.9407e-05	2.01997
SDSL	8.371	8.15	8.129	9.061	9.417	9.214	0.00141242	2.0195
HSPB8	8.571	8.517	8.654	9.562	9.568	9.651	3.26417e-05	2.0181
TUFT1	11.051	11.167	11.189	12.105	12.315	12.02	0.000489549	2.01531
ZNF503	10.717	11.018	10.877	11.723	12.156	11.766	0.00342721	2.01531
SLC30A1	8.71	8.88	8.955	9.675	10.095	9.797	0.00221293	2.01019
NFKBIA	11.851	11.707	11.7	12.65	13.011	12.602	0.0019204	2.00231
MYL5	8.63	8.495	8.554	9.345	9.682	9.65	0.000942587	1.99908
LOC100130506	8.805	8.877	8.695	9.684	9.702	9.987	0.000859525	1.99815
HS.25892	10.494	10.466	10.575	11.349	11.671	11.504	0.000538741	1.99492
VSTM1	7.155	6.991	6.953	7.883	8.152	8.047	0.000570963	1.99216
LOC387841	9.036	8.618	9.05	9.654	10.3	9.725	0.0163293	1.98848
ID2	8.87	8.799	8.717	9.551	10.217	9.579	0.0112699	1.98206
KLF6	7.386	7.398	7.354	8.144	8.75	8.203	0.00697846	1.98114
OKL38	8.172	7.838	8.358	9.005	9.13	9.192	0.00365944	1.98114
LOC729231	8.618	8.291	8.661	9.276	9.766	9.484	0.00585112	1.97977
MYLIP	10.653	10.347	10.72	11.506	11.674	11.474	0.00169533	1.96973
TP53TG3	8.037	8.087	8.118	8.828	9.121	9.225	0.00128343	1.96882
SNHG5	12.201	12.353	12.396	13.148	13.393	13.339	0.000504536	1.96791
FOSL1	9.148	9.189	9.375	10.176	10.358	10.105	0.000686085	1.96655
HIST2H4B	7.922	7.881	8.027	8.815	9.05	8.885	0.000290045	1.96337
HS.121525	8.086	7.936	8.131	8.737	9.276	9.058	0.00435377	1.96246
ALOXE3	7.197	7.461	7.407	8.182	8.678	8.108	0.00786544	1.95568
SNORD3D	11.698	12.003	11.978	12.794	13.129	12.657	0.00481003	1.95477
RNY5	7.855	7.98	8.021	8.629	9.327	8.799	0.0110413	1.95387
BRD2	12.049	11.859	12.21	12.926	13.18	12.9	0.00205392	1.94891
KRT80	11.867	11.647	11.916	12.659	13.052	12.585	0.00460707	1.93903
RN5S9	9.773	10.103	10.119	10.672	11.364	10.817	0.016313	1.93545
LOC727820	8.319	8.306	8.261	9.047	9.48	9.201	0.00177432	1.92831
LOC100134018	8.605	8.378	8.608	9.383	9.503	9.529	0.00044145	1.9203
ZNF689	10.348	10.079	10.592	11.119	11.525	11.183	0.00857108	1.91322
TBC1D2	8.689	8.33	8.864	9.333	9.811	9.543	0.011125	1.91145
LOC728965	7.295	7.236	7.119	7.971	8.413	8.055	0.00304485	1.90484
HS.326560	9.075	8.804	9.033	9.869	10.17	9.66	0.00548786	1.90396
EDN1	10.386	10.455	10.334	11.168	11.581	11.199	0.00253955	1.89781
ZNF20	8.805	8.526	8.805	9.54	9.753	9.61	0.0011917	1.89518
NCRNA00219	11.163	11.247	11.316	11.98	12.377	12.133	0.00173994	1.89386
C9ORF90	8.391	8.085	8.345	9.144	9.352	9.079	0.00188129	1.88949
SNAPC4	10.081	9.871	10.083	10.79	11.104	10.895	0.0013811	1.88949
TNFAIP3	7.831	7.984	7.771	8.762	8.965	8.61	0.00161602	1.88818
C4ORF38	7.356	7.294	7.402	8.2	8.307	8.293	3.71947e-05	1.88688
LOC646626	7.306	7.31	7.144	7.974	8.417	8.115	0.00295343	1.886
MYL5	8.451	8.326	8.499	9.282	9.486	9.247	0.000545997	1.88296
ADM	8.039	7.946	7.848	8.603	9.022	8.946	0.00287264	1.88252
ISG20L1	10.481	10.586	10.907	11.469	11.782	11.428	0.00607751	1.86822
LOC144383	7.046	7.004	7.082	7.853	8.179	7.801	0.00171082	1.8665
CD68	9.125	9.309	9.269	9.916	10.34	10.124	0.00268233	1.85618
CEBPD	9.017	9.317	9.069	9.972	9.976	10.11	0.00101072	1.84676
SNHG7	11.224	11.335	11.212	11.974	12.359	12.091	0.00183485	1.84591
PARP3	9.295	9.085	9.264	9.968	10.262	10.063	0.00124325	1.84421
CXCL10	8.766	8.881	8.672	9.614	9.725	9.625	0.000228632	1.8425
TAF1D	9.993	10.681	10.101	10.974	11.164	11.277	0.0189992	1.84038
C6ORF160	12.215	12.45	12.421	13.047	13.481	13.193	0.00398235	1.83825
KIAA0114	10.321	10.15	10.432	11.054	11.253	11.23	0.00105202	1.83783
ZNF583	8.296	8.644	8.466	9.217	9.468	9.343	0.00212788	1.83274
LEP	10.932	10.739	11.15	11.599	12.143	11.698	0.0130983	1.83147
LOC730256	8.619	8.625	8.686	9.436	9.685	9.415	0.000625786	1.82597
ID2	10.009	10.125	10.059	10.757	11.136	10.905	0.00166366	1.82555
ZC3HAV1	8.436	8.441	8.329	9.321	9.367	9.106	0.000616161	1.8184
LOC644350	7.72	7.683	7.687	8.37	8.759	8.547	0.00158876	1.81756
GALR2	7.183	7	7.234	7.667	8.242	8.089	0.00984724	1.81546
HS.7572	8.974	8.95	9.19	9.764	10.043	9.881	0.00151912	1.81252
ZMYM5	8.648	8.743	8.761	9.417	9.669	9.633	0.000576822	1.80959
ASB1	9.548	9.194	9.53	10.223	10.468	10.145	0.00477223	1.80834
FAM158A	8.997	8.651	9.103	9.629	9.784	9.879	0.00541665	1.79876
ENO3	7.557	7.588	7.518	8.308	8.624	8.271	0.00174451	1.79834
LOC100128163	8.243	8.161	8.121	8.927	9.121	8.996	0.000235669	1.78964
TFAP2A	9.651	9.047	9.71	10.283	10.417	10.22	0.0189117	1.78674
KLF6	10.339	10.427	10.423	11.086	11.419	11.188	0.00124196	1.78344
HIST1H4K	8.723	8.71	8.77	9.46	9.614	9.623	0.000119454	1.77933
ARC	7.392	7.437	7.388	8.045	8.468	8.184	0.00274796	1.77358
ZFP30	9.069	9.244	9.017	9.707	10.158	9.941	0.00497189	1.77194
CDC42EP2	7.571	7.466	7.74	8.245	8.64	8.344	0.00463593	1.76215
LOC649169	8.269	8.2	8.26	8.97	9.101	9.102	7.60032e-05	1.75889
ZNF556	7.746	7.385	7.603	8.206	8.382	8.589	0.00593069	1.75849
ZNF571	7.951	7.979	7.863	8.601	8.873	8.756	0.000706175	1.75605
DKFZP451A211	7.189	7.128	7.308	7.908	8.313	7.839	0.00665432	1.75524
SERTAD2	9.977	9.825	9.986	10.568	10.814	10.841	0.00131835	1.75524
WHAMM	8.02	8.116	8.275	8.879	9.106	8.856	0.00175419	1.75321
MAP4K1	7.606	7.388	7.491	8.254	8.366	8.286	0.000345999	1.74957
CELSR3	8.567	8.684	8.739	9.412	9.698	9.293	0.00351191	1.74634
LOC729264	8.087	8.037	7.955	8.908	8.853	8.724	0.000274881	1.74352
C3ORF19	9.665	9.612	9.766	10.362	10.704	10.382	0.00258343	1.74311
KAZALD1	8.278	8.17	8.259	9.04	9.07	8.994	3.69085e-05	1.73989
C20ORF199	12.798	12.968	12.873	13.625	13.782	13.616	0.000403551	1.73468
ZFAND2A	9.532	9.356	9.68	10.098	10.497	10.356	0.0060651	1.73428
NANOS3	7.289	7.209	7.437	7.954	8.342	8.014	0.00455493	1.73107
KIF27	7.506	7.555	7.503	8.309	8.381	8.24	5.72395e-05	1.72748
SNHG8	12.207	12.274	12.318	12.865	13.122	13.171	0.00142592	1.72469
ZDHHC11	8.113	7.914	8.012	8.658	8.98	8.755	0.002137	1.72269
DAGLB	9.566	9.16	9.791	10.251	10.294	10.318	0.0135674	1.71951
THUMPD2	9.607	9.619	9.642	10.425	10.453	10.336	2.87967e-05	1.71951
TAF1D	10.268	10.595	10.492	11.158	11.29	11.252	0.00168919	1.71912
LOC651302	8.224	8.341	8.422	9.017	9.194	9.115	0.000534579	1.71673
NMT2	9.468	9.451	9.457	10.126	10.297	10.292	0.000158778	1.71673
RNU86	7.515	7.682	7.628	8.192	8.62	8.331	0.00465207	1.70842
KRTAP2-1	7.417	7.404	7.441	7.959	8.338	8.262	0.00275355	1.70016
AEN	9.06	9.225	9.09	9.766	10.291	9.609	0.0228377	1.6978
LOC100132564	11.599	11.798	11.897	12.418	12.612	12.544	0.00189491	1.69349
CBLN3	7.849	7.923	7.9	8.624	8.827	8.496	0.00155016	1.69154
DDIT3	10.037	10.207	10.268	10.825	11.131	10.825	0.00357032	1.68919
KCTD11	8.531	7.989	8.353	9.011	9.07	9.059	0.00925774	1.68841
FAM39DP	11.089	10.573	11.039	11.585	11.868	11.511	0.0186483	1.68685
C11ORF48	9.744	9.459	9.553	10.227	10.433	10.354	0.0018723	1.6849
NFKB2	7.98	8.184	7.918	8.569	9.095	8.675	0.013815	1.68452
FAM39E	11.955	11.543	11.908	12.431	12.753	12.477	0.010268	1.68374
LINS1	7.877	7.833	7.88	8.671	8.67	8.502	0.000207811	1.68296
SNHG7	9.6	10.007	9.747	10.392	10.744	10.471	0.00930688	1.68296
HES4	10.346	10.007	10.448	10.926	11.075	11.051	0.00600997	1.68218
DHX34	8.634	8.362	8.686	9.288	9.546	9.092	0.0106514	1.67946
AURKAPS1	7.372	7.5	7.569	8.141	8.458	8.081	0.00461517	1.67752
NFKB2	8.218	8.471	8.326	8.9	9.33	9.018	0.00729093	1.6752
MDM2	7.059	7.054	7.096	7.702	7.965	7.766	0.000764593	1.67172
LOC404266	7.145	7.16	7.139	7.771	8.039	7.856	0.000732185	1.67095
C14ORF181	8.274	7.982	8.133	8.714	9.155	8.733	0.0114918	1.66748
KIAA1683	8.04	7.906	8.035	8.585	9.029	8.569	0.00947928	1.66324
DUSP28	8.755	8.633	8.881	9.402	9.547	9.513	0.000956568	1.65979
RGS20	6.874	6.973	7.041	7.571	7.793	7.715	0.000842296	1.65902
MEPCE	8.815	8.496	8.914	9.475	9.628	9.311	0.00942997	1.65826
WDR74	9.226	9.022	9.395	9.769	10.108	9.947	0.00753543	1.65519
UTP23	8.646	8.745	8.67	9.263	9.467	9.511	0.000895875	1.65481
CARD9	7.699	7.704	7.768	8.343	8.513	8.494	0.000236901	1.65443
SCO2	8.933	8.654	9.035	9.544	9.645	9.606	0.00352723	1.65214
FGFR3	8.191	7.872	8.184	8.741	9.054	8.622	0.0121656	1.65099
DKK1	7.565	7.484	7.535	8.262	8.101	8.387	0.00110589	1.64947
LOC644884	7.323	7.401	7.364	7.84	8.375	8.033	0.0103715	1.64718
S100A2	7.893	7.723	7.919	8.431	8.616	8.648	0.00140315	1.64718
FLOT1	9.659	9.673	9.623	10.134	10.706	10.273	0.0141356	1.64642
SNHG1	11.493	11.392	11.561	12.066	12.375	12.163	0.00226044	1.64642
VARS2	9.292	9.289	9.426	9.862	10.291	10.008	0.00581996	1.6449
RABGGTB	11.198	11.446	11.448	11.927	12.251	12.062	0.00464915	1.64262
VARS	10.65	10.217	10.497	11.136	11.385	10.985	0.0143184	1.64035
HS.26579	7.628	7.816	7.696	8.183	8.528	8.565	0.00594809	1.63807
KLF10	8.447	8.506	8.591	9.174	9.47	9.035	0.00619029	1.63769
SFTA1P	7.302	7.311	7.281	7.901	8.068	8.056	0.000200116	1.63618
SFRS2B	10.674	10.765	10.62	11.224	11.571	11.392	0.00285345	1.63505
LOC728934	7.552	7.472	7.396	7.991	8.264	8.293	0.00261384	1.63505
INTS6	10.456	10.453	10.444	11.135	11.271	11.072	0.000272847	1.63392
LIME1	10.084	9.724	10.057	10.582	10.757	10.645	0.00505523	1.63165
CDR2L	10.371	9.767	10.405	10.867	10.974	10.818	0.0293098	1.63052
FOXD4L1	8.84	8.969	8.94	9.484	9.796	9.582	0.00214704	1.62939
FOXD4L1	8.594	8.426	8.733	9.177	9.482	9.205	0.00591777	1.62864
VTRNA1-2	7.167	7.074	7.068	7.659	8.055	7.704	0.00554072	1.62789
ZNF79	7.619	7.706	7.728	8.31	8.554	8.295	0.00147611	1.62676
ZMYM5	8.576	8.612	8.526	9.194	9.394	9.232	0.000447584	1.62676
ETS1	9.104	9.136	9.13	9.84	9.885	9.747	7.42465e-05	1.62526
ANKRD34A	7.607	7.529	7.483	8.239	8.413	8.066	0.00277862	1.62413
HCFC2	8.014	7.937	8.005	8.609	8.91	8.535	0.00396443	1.62375
RNU2-1	7.191	7.316	7.341	7.831	8.134	7.98	0.00212371	1.62338
EID3	7.457	7.666	7.421	8.151	8.488	7.99	0.0136777	1.61888
GBP5	6.964	7.029	7.065	7.631	7.849	7.658	0.000749726	1.61702
MDM2	9.15	9.707	9.408	10.047	10.273	10.014	0.0187127	1.61291
C21ORF66	7.955	7.986	7.919	8.496	8.817	8.604	0.00205413	1.60845
SOCS2	9.42	9.641	9.704	10.269	10.337	10.214	0.00182265	1.6077
SPATA5L1	9.9	9.937	9.921	10.566	10.697	10.547	0.000144999	1.60659
NFKBIE	7.723	7.681	7.96	8.359	8.595	8.461	0.00346976	1.60622
NOP56	11.648	11.567	11.783	12.194	12.453	12.401	0.00250138	1.60585
LOC441150	7.929	7.711	7.875	8.437	8.608	8.516	0.00114615	1.60436
ZNF443	8.412	8.499	8.432	9.085	9.417	8.885	0.0123513	1.60362
MGC52000	9.759	9.497	9.768	10.195	10.615	10.257	0.0126029	1.60325
DHRS2	10.323	10.265	10.248	10.754	11.109	11.013	0.00329883	1.60214
FLAD1	9.671	9.198	9.815	10.219	10.278	10.226	0.02218	1.60177
CDK7	10.794	10.622	10.785	11.317	11.469	11.453	0.000774616	1.6014
VGF	7.19	7.297	7.148	7.786	8.021	7.866	0.00115943	1.6014
TIGD5	9.803	9.299	9.901	10.304	10.497	10.238	0.0283261	1.60066
GPR137	10.2	9.925	10.169	10.626	10.968	10.735	0.00701468	1.60029
IL29	9.019	9.079	8.799	9.581	9.691	9.657	0.00174835	1.59918
RPL13	9.284	9.33	9.316	9.814	10.028	10.12	0.00178829	1.59918
C13ORF30	6.832	6.932	6.949	7.61	7.701	7.432	0.00147468	1.59844
ANKRD24	7.374	7.326	7.489	8.014	8.241	7.958	0.00243457	1.59623
DRAP1	11.922	12.089	11.987	12.547	12.916	12.557	0.00671943	1.59549
MGC61598	9.771	9.403	9.727	10.248	10.434	10.237	0.00709093	1.59402
MGC23284	7.195	7.087	7.211	7.795	7.917	7.797	0.000277732	1.59328
HSPA1B	11.413	10.88	11.254	11.91	11.93	11.721	0.017308	1.59254
HES6	10.629	10.329	10.677	11.263	11.242	11.139	0.00439055	1.59071
ETNK1	8.277	8.42	8.486	8.957	9.257	8.976	0.00433891	1.58997
LIPT1	8.077	8.245	8.093	8.769	8.946	8.706	0.00172237	1.5896
SLC3A2	11.549	11.516	11.616	12.129	12.429	12.128	0.00305777	1.58924
C13ORF29	7.49	7.176	7.486	8.049	8.025	8.082	0.0031637	1.58887
CDV3	7.171	7.09	7.189	7.611	7.944	7.893	0.00350304	1.58667
LOC653641	7.076	7.087	7.067	7.662	7.926	7.64	0.00193773	1.58667
ZNF585A	8.989	8.852	9.053	9.646	9.598	9.645	0.000411399	1.58557
CCNL1	10.632	10.684	10.841	11.331	11.473	11.345	0.00101312	1.58447
SOX15	7.551	7.443	7.532	8.038	8.354	8.12	0.00273598	1.58227
ZNF783	9.015	8.936	9.1	9.559	9.87	9.607	0.00355228	1.58191
LCAT	8.001	8.076	8.246	8.635	8.891	8.781	0.00309943	1.58154
MGC3731	9.295	8.917	9.132	9.603	9.895	9.819	0.00935131	1.57753
NLF2	7.464	7.245	7.482	7.894	8.082	8.186	0.00456629	1.5768
LOC652226	6.944	7.142	6.961	7.539	7.824	7.643	0.00335915	1.57243
CXCL11	8.797	9.011	8.82	9.54	9.528	9.519	0.000660977	1.57243
NFKBIZ	9.258	9.4	9.278	9.982	10.133	9.778	0.00433133	1.57171
STK16	8.831	8.464	8.56	9.241	9.349	9.22	0.00507922	1.57098
ATRIP	8.375	8.116	8.431	8.853	9.092	8.931	0.0055636	1.57062
SLC25A25	10.109	9.774	9.948	10.556	10.794	10.435	0.0104046	1.57062
FIBP	8.669	8.495	8.685	9.098	9.341	9.364	0.0033881	1.57062
ARD1A	10.26	9.958	10.241	10.729	10.841	10.842	0.00339456	1.57026
RASGRP3	8.979	8.938	9.06	9.574	9.878	9.474	0.00684173	1.56881
APOLD1	8.15	8.369	8.257	8.781	9.167	8.772	0.0110134	1.56699
ZNF593	10.057	9.633	10.254	10.495	10.71	10.683	0.029432	1.56699
ARRDC3	8.631	8.89	8.823	9.343	9.597	9.347	0.00479467	1.56663
RRP8	9.132	8.766	8.964	9.509	9.749	9.546	0.00748397	1.56627
RNF126	9.129	8.55	9.24	9.724	9.422	9.714	0.0516566	1.56591
BRF2	8.588	8.433	8.396	9.073	9.183	9.101	0.000661059	1.56555
FOXD4	9.132	9.423	9.409	9.856	10.136	9.908	0.00726402	1.5641
SAFB2	10.488	10.151	10.525	11.074	11.224	10.802	0.0197233	1.5641
SLC3A2	10.124	10.23	10.26	10.729	11.018	10.801	0.00257568	1.56338
LOC199800	7.799	7.87	7.966	8.462	8.638	8.459	0.00110413	1.55977
POMT1	9.374	9.313	9.385	9.868	10.15	9.975	0.00167667	1.55869
TRK1	8.155	8.218	8.089	8.775	9	8.606	0.00597079	1.55797
GARNL3	7.226	7.038	7.183	7.731	7.933	7.701	0.0022914	1.55761
NOP2	11.637	11.375	11.677	12.156	12.378	12.072	0.00829104	1.55725
HS.529743	7.841	7.976	7.999	8.534	8.637	8.561	0.000390084	1.55689
KLF6	11.885	11.736	11.907	12.478	12.596	12.369	0.00166329	1.55653
ATF5	11.04	10.345	11.204	11.372	11.559	11.571	0.0783013	1.55581
C6ORF48	12.218	12.193	12.144	12.678	12.926	12.861	0.00118842	1.55473
EIF2B2	10.515	10.416	10.487	11.069	11.105	11.153	7.61756e-05	1.55437
ZP3	9.148	8.934	9.104	9.643	9.807	9.641	0.0017421	1.55294
LOC143666	8.635	8.689	8.751	9.141	9.545	9.291	0.00664145	1.55186
LPXN	8.4	8.278	8.277	9.01	9.03	8.815	0.00136551	1.55114
INTS12	9.179	9.031	9.13	9.655	9.782	9.8	0.00055615	1.55007
C21ORF119	8.063	7.968	7.979	8.462	8.705	8.739	0.0023747	1.54971
PTPN14	8.256	8.307	8.201	8.665	9.2	8.795	0.0182384	1.54971
RABGGTB	9.827	9.783	9.971	10.404	10.577	10.495	0.00112332	1.54935
TTC32	9.165	9.203	9.263	9.822	9.939	9.764	0.000427728	1.549
E4F1	10.269	9.85	10.305	10.72	10.826	10.772	0.0133571	1.549
ZBTB43	9.358	9.313	9.412	9.997	10.088	9.889	0.000604882	1.54792
CDC42EP1	9.084	8.218	9.262	9.362	9.606	9.486	0.128931	1.54756
RNU6-1	11.185	11.297	11.295	11.81	12.232	11.624	0.0265623	1.54721
SNORD69	7.774	7.88	7.985	8.501	8.516	8.51	0.000500102	1.54685
LOC400027	10.433	10.557	10.486	11.122	11.224	11.018	0.000823108	1.54685
MYC	11.524	11.319	11.582	12.064	12.203	12.045	0.00259901	1.54649
CCDC85B	8.562	8.634	8.409	8.95	9.386	9.155	0.0115412	1.54614
LOC650029	9.79	9.582	9.796	10.132	10.597	10.324	0.0144987	1.54578
M160	7.203	7.152	7.079	7.632	7.781	7.904	0.0019136	1.54506
KLF4	10.67	11.042	10.804	11.405	11.664	11.327	0.0136377	1.54399
WHAMM	8.162	8.343	8.325	8.775	9.005	8.93	0.00213389	1.54399
HS.310040	8.748	8.525	8.498	9.062	9.517	9.069	0.021232	1.54292
TCEB2	8.36	8.422	8.462	8.881	9.137	9.099	0.00183744	1.5415
SFRS16	8.756	9.047	8.97	9.359	9.758	9.529	0.0125033	1.5415
DEFB103B	7.334	7.325	7.45	7.904	8.032	8.042	0.000484154	1.54007
ZFP36	11.223	10.527	11.135	11.572	11.612	11.567	0.0470289	1.53901
TSSC4	9.476	9.346	9.495	9.874	10.212	10.096	0.00477487	1.53865
LOC646626	7.147	7.155	7.236	7.708	7.927	7.767	0.000956658	1.5383
HIST1H2BD	8.624	8.41	8.597	9.051	9.222	9.221	0.00213367	1.53794
ATRIP	8.159	7.943	8.198	8.598	8.782	8.78	0.00344833	1.53688
TYSND1	10.147	9.534	10.077	10.525	10.588	10.505	0.0337251	1.53688
AXL	8.513	8.426	8.725	9.218	9.235	9.069	0.00388896	1.53617
FAM39DP	9.414	9.42	9.255	9.925	10.118	9.903	0.00206954	1.53581
SULT1A4	8.859	8.824	8.77	9.344	9.523	9.442	0.000433551	1.53546
PLA2G4C	7.295	7.211	7.365	7.741	8.054	7.931	0.00365104	1.5351
MIR320A	7.023	7.155	7.168	7.583	7.914	7.701	0.0045351	1.53404
ZBTB17	8.931	8.78	8.94	9.43	9.706	9.366	0.00610548	1.53368
SNORA57	8.145	8.013	8.131	8.635	8.828	8.676	0.00102606	1.53333
TIAM2	7.347	7.229	7.241	7.913	8	7.748	0.0017629	1.5312
RND3	8.709	8.706	8.722	9.313	9.383	9.282	3.49639e-05	1.53014
NOP56	11.478	11.556	11.57	12.062	12.238	12.143	0.000464487	1.52944
BCS1L	8.68	8.473	8.81	9.195	9.318	9.288	0.0042816	1.52908
NXF1	9.888	9.913	9.855	10.402	10.771	10.32	0.0118496	1.52873
CDKN1A	12.657	12.485	12.629	13.098	13.519	12.99	0.0227336	1.52838
CLK3	9.152	8.915	9.017	9.614	9.683	9.619	0.00106738	1.52696
HS.171009	7.094	6.965	7.273	7.565	8.011	7.586	0.0232338	1.52626
LOC100128892	6.878	7.092	7.037	7.488	7.763	7.584	0.00408942	1.52555
FLJ13224	7.351	7.291	7.377	7.903	8.163	7.78	0.00624532	1.5252
TUT1	8.164	8.018	8.056	8.637	8.815	8.613	0.00140159	1.5252
LINCR	7.203	7.284	7.254	7.885	7.841	7.84	2.62248e-05	1.5245
C19ORF30	7.297	7.418	7.408	7.806	8.089	8.052	0.00329426	1.52414
HS.259679	8.762	8.949	8.912	9.383	9.764	9.298	0.0170048	1.52344
TRMT1	9.049	8.77	9.288	9.522	9.717	9.69	0.0198187	1.52344
NBPF20	13.616	13.489	13.645	14.11	14.333	14.127	0.00214857	1.52274
IQCC	9.197	8.934	9.228	9.638	9.791	9.749	0.00428709	1.52239
MYH3	7.497	7.437	7.64	8.001	8.399	7.993	0.0145312	1.52239
C1ORF50	8.995	8.854	8.932	9.529	9.528	9.541	0.000122157	1.52168
GCAT	9.159	9.356	9.132	9.635	9.894	9.928	0.00658753	1.51922
ICAM3	8.413	8.262	8.353	8.86	9.058	8.919	0.00118981	1.51887
SAFB2	10.806	10.573	10.854	11.267	11.591	11.182	0.0165843	1.51817
PRKAB1	8.58	8.577	8.634	9.088	9.414	9.094	0.00530491	1.51747
COLEC11	7.58	7.823	7.772	8.205	8.497	8.278	0.00632856	1.51747
C17ORF90	10.291	10.156	10.394	10.781	10.922	10.942	0.00215659	1.51712
IL29	8.062	7.727	7.687	8.346	8.384	8.55	0.0110346	1.51712
LOC100129907	7.673	7.473	7.835	8.037	8.653	8.093	0.0543164	1.51642
FKBP4	10.475	9.9	10.454	10.861	10.818	10.95	0.035486	1.51572
NOP2	9.849	9.804	9.725	10.394	10.608	10.172	0.0102564	1.51432
C14ORF149	7.809	7.779	7.691	8.279	8.39	8.4	0.000342035	1.51222
HS.571151	7.261	7.456	7.149	7.757	8.007	7.892	0.0066036	1.51222
LOC727908	12.238	12.246	12.344	12.851	12.928	12.835	0.000181459	1.51082
LOC400214	7.618	7.661	7.752	8.304	8.346	8.165	0.0009142	1.51012
LOC284023	8.79	8.431	8.836	9.297	9.268	9.273	0.00983768	1.50908
APBB3	9.735	9.527	9.676	10.143	10.379	10.197	0.00327625	1.50908
LOC100134364	11.263	11.677	11.536	11.942	12.345	11.969	0.029016	1.50873
SOCS2	11.41	11.507	11.454	12.038	12.189	11.924	0.00191003	1.50873
LOC728006	10.336	9.976	10.324	10.666	10.909	10.84	0.0128096	1.50838
GLDC	7.09	7.088	7.191	7.714	7.872	7.561	0.00349705	1.50803
DHRS2	8.791	8.685	8.702	9.216	9.391	9.348	0.000673317	1.50768
LOC92659	9.003	8.773	8.928	9.378	9.565	9.535	0.00268076	1.50664
NP	9.085	8.973	9.068	9.601	9.714	9.583	0.000391255	1.50594
KLF10	8.223	8.386	8.35	8.85	9.179	8.7	0.0169977	1.50525
NARG1L	8.446	8.863	8.684	9.27	9.24	9.252	0.00822238	1.5049
KLF4	9.675	9.932	9.613	10.199	10.548	10.239	0.0161777	1.50386
DPH5	8.705	8.597	8.781	9.155	9.211	9.481	0.00669143	1.50316
LRSAM1	9.517	9.02	9.473	9.805	10.048	9.921	0.0276296	1.50316
SIX5	9.743	9.241	9.675	10.078	10.208	10.137	0.0220175	1.50316
FAM164C	7.99	7.866	7.89	8.436	8.474	8.598	0.00068937	1.50247
DNAJB2	10.806	10.489	10.645	11.191	11.382	11.129	0.00785141	1.50247
YAF2	8.093	8.103	8.004	8.582	8.697	8.682	0.000254296	1.50212
RP9	10.182	9.783	10.208	10.585	10.735	10.612	0.0155848	1.50143
IER2	8.787	8.58	8.652	9.143	9.246	9.387	0.00327251	1.50073
POLR2L	8.479	8.185	8.498	8.95	9.02	8.949	0.00489291	1.50073
CCDC80	6.998	7.142	7.164	7.668	7.801	7.591	0.00189582	1.50039
ZBTB48	8.994	8.745	9.057	9.431	9.679	9.442	0.00942071	1.50039
ZNF555	7.647	7.858	7.63	8.363	8.331	8.197	0.00279386	1.50039
HS.473255	8.345	8.395	8.431	8.827	9.108	8.99	0.00236081	1.49969
PMAIP1	11.718	11.905	11.776	12.315	12.516	12.321	0.00246108	1.49935
MTHFD2	11.967	11.684	11.787	11.242	11.049	11.381	0.00974416	0.664957
SEL1L3	10.871	10.737	10.737	10.303	10.096	10.174	0.0014114	0.664036
USP6NL	9.682	9.776	9.863	9.31	9.215	9.023	0.00399662	0.663883
MBNL2	10.075	10.236	10.533	9.812	9.487	9.771	0.0247464	0.663729
UBE2Q2	10.531	10.711	10.674	10.207	9.906	10.017	0.00454759	0.661892
ACSL5	9.295	9.119	9.222	8.734	8.416	8.7	0.00621913	0.661892
CYFIP1	10.193	10.336	10.205	9.71	9.713	9.52	0.00160945	0.661127
LOC654191	7.871	7.761	7.904	7.219	7.11	7.397	0.00304701	0.658231
PIR	8.375	8.224	8.427	7.685	7.617	7.912	0.00501353	0.657927
SKA2	11.133	11.051	11.154	10.461	10.4	10.66	0.00201084	0.657168
LOC151162	12.235	12.326	12.306	11.856	11.548	11.644	0.00310264	0.656864
ARHGAP18	9.811	10.076	9.667	9.331	9.049	9.351	0.0170389	0.656257
SGPL1	9.301	9.116	9.271	8.663	8.53	8.668	0.00112812	0.655651
LCLAT1	9.589	9.557	9.64	9.216	8.813	8.928	0.00756347	0.655348
ATP9A	12.447	12.356	12.342	11.854	11.696	11.765	0.000413029	0.655197
UBFD1	8.723	8.721	8.868	8.271	7.931	8.279	0.00805121	0.655045
DUSP6	12.11	12.742	11.964	11.783	11.619	11.581	0.0684262	0.654743
HECA	8.982	9.246	9.266	8.58	8.479	8.602	0.00350564	0.654743
CCDC91	10.518	10.45	10.428	9.911	9.582	10.06	0.0129236	0.653232
MBNL2	10.408	10.568	10.468	10.022	9.702	9.876	0.00404528	0.653081
VEZT	8.281	8.534	8.192	7.826	7.519	7.813	0.0126426	0.652327
41527	8.476	8.591	8.484	7.95	7.875	7.877	0.000157985	0.652327
ODZ3	9.196	9.321	9.152	8.689	8.494	8.636	0.00132783	0.652176
NSL1	10.76	10.915	10.823	10.262	10.037	10.346	0.00384026	0.651724
GRB10	8.458	8.433	8.624	8.032	7.827	7.802	0.00280808	0.651574
BCL2L1	13.553	13.735	13.476	13.013	12.91	12.979	0.00167503	0.65037
DPYSL2	11.744	11.683	11.737	11.306	10.93	11.064	0.00511487	0.65007
STAU2	8.483	8.755	8.684	8.131	7.924	8.001	0.00358085	0.64977
FBXO46	8.653	9.287	8.662	8.254	8.136	8.341	0.0459477	0.649019
EED	10.47	10.542	10.557	9.875	9.934	9.889	4.19628e-05	0.649019
FKSG30	13.231	13.312	13.16	12.565	12.631	12.631	0.000219204	0.64827
PTK7	10.052	10.532	10.018	9.713	9.47	9.54	0.0258035	0.647821
LOC440905	8.493	8.457	8.53	7.862	7.868	7.865	7.63748e-06	0.646923
LOC645553	9.478	9.611	9.722	8.875	8.813	9.226	0.0125303	0.645132
SLC38A2	12.616	12.881	12.707	12.357	11.934	12.015	0.0138547	0.644983
MANBA	9.624	9.545	9.595	8.991	8.99	8.883	0.000119417	0.644685
KLHL24	9.125	8.912	9.096	8.576	8.207	8.448	0.00754928	0.644387
C3ORF26	9.52	9.517	9.617	8.943	8.83	8.976	0.000323073	0.643941
PCCA	9.038	9.003	8.931	8.383	8.257	8.425	0.000434828	0.643643
PDCD6IP	9.126	9.079	9.038	8.553	8.364	8.418	0.000499286	0.643495
C9ORF152	10.499	10.097	10.352	9.813	9.441	9.786	0.0192374	0.643495
TRAK1	9.331	9.59	9.112	8.902	8.585	8.628	0.0198073	0.64201
ATP1A1	10.962	11.325	11.019	10.489	10.522	10.376	0.00615513	0.641861
SPRY4	10.201	10.318	10.136	9.697	9.53	9.504	0.0013495	0.64112
PCK2	10.958	10.802	11.182	10.467	10.231	10.318	0.00783345	0.640824
ZNF195	9.672	10.005	9.706	9.199	9.254	9.004	0.00786152	0.640824
LOC644936	11.217	11.614	11.238	10.687	10.651	10.803	0.00934376	0.640528
MYO1D	9.322	9.659	9.331	8.805	8.885	8.692	0.00660675	0.640232
ATXN1	9.885	10.034	9.833	9.437	9.042	9.332	0.00816299	0.638607
LOC728661	10.483	10.525	10.457	9.857	9.848	9.818	9.56956e-06	0.638459
STAG2	10.563	11.297	10.614	10.196	10.087	10.244	0.0545802	0.637722
VEZT	10.503	10.706	10.577	10.036	9.882	9.918	0.000994074	0.63728
CGI-96	8.835	8.895	8.889	8.247	8.127	8.283	0.000211081	0.635516
MAOB	9.192	9.537	9.259	8.701	8.486	8.839	0.0113409	0.635516
RAB2A	9.867	10.032	9.946	9.311	9.216	9.347	0.000438225	0.634196
TTC13	9.739	9.72	9.643	9.187	8.896	9.032	0.00174422	0.631856
CCDC53	10.091	10.28	10.082	9.504	9.385	9.57	0.0013956	0.630834
PITPNC1	8.401	8.611	8.238	7.831	7.727	7.695	0.00449763	0.630397
ADD1	11.605	11.52	11.449	10.95	10.839	10.788	0.000535138	0.630397
TANC1	10.231	10.742	10.133	9.618	9.885	9.605	0.0336604	0.630252
KIAA0672	8.813	8.407	8.756	7.984	7.904	8.079	0.00803287	0.628652
LOC493869	10.602	10.7	10.673	10.135	9.794	10.019	0.00292428	0.626043
LOC100130009	8.753	9.757	8.949	8.53	8.537	8.357	0.0959941	0.624887
ARFIP1	10.018	10.136	9.938	9.493	9.228	9.331	0.00211402	0.624165
HS.4988	10.548	10.259	10.529	9.871	9.697	9.728	0.00320923	0.624165
GNPAT	10.673	10.637	10.55	10.069	9.769	9.981	0.00211195	0.624021
H19	9.85	9.889	9.368	9.112	8.749	9.202	0.0350268	0.623589
ABLIM1	10.802	10.696	10.551	10.07	10.034	9.9	0.00157913	0.623445
C11ORF49	8.218	8.106	8.232	7.536	7.451	7.523	0.000140612	0.623301
USP48	9.908	9.988	10.056	9.274	9.217	9.402	0.000587891	0.621431
KIAA1211	8.677	8.555	8.518	7.966	7.829	7.893	0.000382275	0.621001
MSI2	9.321	9.135	9.384	8.69	8.399	8.678	0.00464001	0.619424
SMYD3	9.611	9.537	9.593	9.024	8.593	9.036	0.00915942	0.617281
CTDSPL	10.282	9.955	10.155	9.481	9.27	9.548	0.00531891	0.616569
LCLAT1	9.974	10.104	10.028	9.464	9.204	9.344	0.00114878	0.616426
ETV6	9.205	9.084	8.926	8.374	8.351	8.389	0.00100906	0.61543
KIAA0564	8.518	8.66	8.604	7.911	7.777	7.989	0.000705366	0.614861
IPO9	9.983	10.384	10.003	9.46	9.424	9.375	0.00608701	0.61401
ARID5B	9.825	10.116	9.805	9.302	9.191	9.136	0.00321456	0.613159
ABLIM1	9.713	10.148	9.949	9.351	9.297	9.036	0.0111744	0.611885
DLGAP4	9.838	10.014	9.51	9.14	9.08	9.011	0.0095632	0.611179
H2AFY	9.087	9.282	9.053	8.54	8.352	8.397	0.00145528	0.610897
IGFBP5	10.532	10.561	10.242	10.02	9.488	9.691	0.0184766	0.610473
C1ORF19	11.005	10.866	11.08	10.363	10.075	10.367	0.00342474	0.609064
CEP57	9.461	9.811	9.399	8.819	8.74	8.927	0.00637971	0.603601
GCDH	8.573	8.409	8.523	7.85	7.719	7.748	0.000312488	0.603183
SLC6A9	9.07	8.655	9.128	8.314	8.077	8.264	0.011446	0.601791
OSTM1	7.919	8.152	7.938	7.36	7.082	7.361	0.00350148	0.600679
ZNF558	8.847	9.136	8.91	8.258	8.232	8.194	0.00119939	0.600263
GRB10	9.62	9.532	9.512	8.867	8.89	8.695	0.000456879	0.599847
SLC25A24	8.745	8.911	8.829	8.113	8.157	7.998	0.00039318	0.599155
TSEN15	10.48	10.697	10.875	10.035	9.744	10.054	0.00824448	0.598878
LMO2	9.45	9.57	9.404	8.825	8.588	8.784	0.00109564	0.597772
LOC285216	8.868	8.86	9.141	8.341	8.07	8.213	0.00348055	0.595291
CAND1	9.906	9.934	9.869	9.258	9.109	9.093	0.000177649	0.594741
NRP1	10.096	10.188	10.295	9.625	9.298	9.402	0.0025955	0.594054
FCGRT	9.843	9.977	9.909	9.222	9.065	9.182	0.000246293	0.593231
SLC44A3	9.216	9.312	9.251	8.611	8.37	8.529	0.000575612	0.591999
LRIG1	9.915	9.903	9.786	9.243	8.989	9.088	0.000843954	0.589951
RICH2	9.034	8.799	9.012	8.269	8.024	8.268	0.00234315	0.589951
FLJ22447	8.668	8.388	8.632	7.792	7.604	7.999	0.00606077	0.588725
COMMD1	10.041	9.947	9.957	9.226	8.995	9.424	0.00385134	0.587774
ATXN1	10.731	10.726	10.637	10.106	9.676	9.985	0.00414563	0.584119
CENTG2	10.6	10.789	10.658	9.978	9.871	9.869	0.000307663	0.583849
SENP5	9.182	8.965	9.07	8.333	8.261	8.285	0.000296715	0.582636
MIR886	8.403	8.767	8.571	7.774	7.822	7.802	0.00181449	0.581963
AASDH	8.649	8.814	8.773	8.003	7.81	8.068	0.00103489	0.580352
MTHFD2	12.189	12.259	12.118	11.472	11.272	11.463	0.000514935	0.579816
MSI2	9.326	9.278	9.374	8.592	8.339	8.686	0.00183664	0.579548
ITGA6	9.209	9.79	9.169	8.632	8.5	8.669	0.0189493	0.578745
NUP153	9.877	10.288	9.879	9.361	9.254	9.06	0.00830011	0.578478
SLC35A3	9.959	10.176	10.209	9.407	9.135	9.413	0.00272946	0.575811
BCL2L1	10.004	10.467	9.99	9.498	9.324	9.237	0.010118	0.574084
LOC389662	9.523	9.413	9.549	8.813	8.664	8.577	0.000548666	0.57025
RRP7A	10.971	10.987	11.047	10.239	9.936	10.389	0.00384228	0.568934
RNF128	9.031	8.899	8.898	8.249	7.9	8.227	0.00251876	0.56749
SNTB1	9.501	9.591	9.684	9.02	8.573	8.73	0.00441829	0.567359
S100P	8.632	8.179	8.715	7.653	7.506	7.884	0.0143036	0.56344
TSEN15	9.715	9.842	9.87	9.038	8.954	8.938	0.000126942	0.56162
IAH1	10.79	10.815	10.547	9.912	9.739	10.004	0.00196548	0.56162
HPGD	9.1	9.362	9.193	8.405	8.374	8.369	0.000419671	0.560324
FBXO8	9.646	9.71	9.669	8.958	8.557	8.98	0.0037025	0.557354
FAM104A	10.728	10.695	10.678	9.911	9.698	9.93	0.00035368	0.553249
LOC729779	11.116	11.014	11.123	10.305	10.054	10.321	0.000779684	0.551844
STK38	9.655	9.939	9.57	8.943	8.745	8.86	0.00225182	0.546389
AIG1	9.266	9.306	9.244	8.435	8.182	8.553	0.00135526	0.542615
STAU1	12.809	12.918	12.853	12.144	11.78	12.006	0.00133775	0.542113
NKD1	10.507	10.71	10.332	9.785	9.474	9.639	0.00334403	0.541988
PTK2	11.754	11.755	11.843	11.099	10.726	10.858	0.00141213	0.539739
DDX55	10.498	10.505	10.539	9.682	9.371	9.791	0.00206624	0.536134
ADD3	11.681	11.766	11.686	10.864	10.567	10.99	0.00214395	0.534403
PPP2R5E	11.545	11.743	11.574	10.901	10.515	10.701	0.00199124	0.530344
C11ORF10	12.259	12.146	12.174	11.307	11.081	11.412	0.000858794	0.526194
PSAT1	11.704	11.879	11.801	10.922	10.713	10.936	0.000441383	0.522077
LOC100134294	8.765	8.683	8.76	7.906	7.625	7.801	0.000371342	0.514532
EXT1	9.124	9.189	9.046	8.268	8.06	8.11	0.000204057	0.50921
TIMP2	10.598	10.766	10.556	9.794	9.598	9.599	0.00043599	0.50827
ADD3	9.574	9.723	9.615	8.879	8.491	8.601	0.00137252	0.506863
LOC100132139	9.617	9.522	9.634	8.642	8.612	8.51	4.5964e-05	0.498961
TM7SF3	10.562	10.532	10.387	9.524	9.304	9.58	0.000513463	0.491637
CHM	10.151	10.26	10.116	9.305	8.989	9.139	0.000519032	0.489258
PBX2	9.176	8.918	9.086	8.242	7.836	7.959	0.00179882	0.48375
RGL1	9.043	8.978	9.11	8.092	7.755	8.137	0.00115168	0.483303
COBL	9.88	9.767	9.777	8.842	8.646	8.77	9.87769e-05	0.481186
FARS2	9.668	9.553	9.631	8.699	8.429	8.552	0.00024112	0.480519
ADD3	10.88	10.994	10.778	9.985	9.679	9.79	0.000613556	0.477641
STAU1	11.822	12.272	11.817	11.009	10.809	10.864	0.00267663	0.474233
PTPRK	10.233	10.199	10.263	9.298	9.136	9.029	0.000178948	0.473904
SH2B3	10.05	10.099	9.954	9.078	8.907	8.881	0.000135971	0.473357
WDR51B	9.688	9.782	9.508	8.707	8.448	8.537	0.000583645	0.468028
LPP	11.902	11.927	12.035	10.844	10.521	10.911	0.000711433	0.436484
MTHFD1L	10.86	11.089	10.893	9.778	9.505	9.827	0.000538812	0.4222
STXBP5	8.83	9.01	8.852	7.814	7.495	7.621	0.00032258	0.419284
EDAR	11.453	11.416	11.35	10.156	10.08	10.082	4.90084e-06	0.406032
HS.5724	10.025	10.426	10.134	8.974	8.742	8.794	0.000611327	0.390033
