# Supplementary material for: nc886, a non-coding RNA of anti-proliferative role, is suppressed by CpG DNA methylation in human gastric cancer
Source: Oncotarget. 2014 May 31;5(11):3944–55. doi: 10.18632/oncotarget.2047 (PMC4116533; doi:10.18632/oncotarget.2047)
Supplement: Supplementary file 2 [file oncotarget-05-3944-s002.xlsx]

## Sheet: Sheet1
	Supplemental Table 3. Primers used in this study
	primer name	sequence (5' to 3')	the use in this study
	pyro-nc886B-for	GGATTTTTTATTTGTTTATTTTTGTGTTG	forward primer for nc886 pyrosequencing (the B box region)
	pyro-nc886B-rev	ACCTTCAAAATAACACCAACTTATATTATC	5'-biotinylated, reverse primer for nc886 pyrosequencing (the B box region)
	pyro-nc886B-seq	TGTTTATTTTTGTGTTGGG	sequencing primer for nc886 pyrosequencing (the B box region)
	bisulf-nc886399-for	AGGAATTGAGAGTTTTTTTAGGATA	forward primer for PCR of 399 nt nc886 fragment from bisulfite-modified DNA
	bisulf-nc886399-rev	AACCAACCTCCATACTTTCTATCAC	reverse primer for PCR of 399 nt nc886 fragment from bisulfite-modified DNA
	miR-886-5p as X/A	TCGACCGCTTGAGCTAACTCCGACCCGGGCC	Northern probe for nc886
	miR-886-5p sense	CGGGTCGGAGTTAGCTCAAGCGG	forward primer for qRT-PCR of nc886
	miR-886-3p as	AAGGGTCAGTAAGCACCCGCG	Northern probe and reverse primer for qRT-PCR of nc886
	5S rRNA_34-11	GATCGGGCGCGTTCAGGGTGGTAT	Northern probe for 5S rRNA
	miR-886 -22-1	GTTTCAGTCGCACACTCCTACC	forward primer for qRT-PCR to measure nc886 DNA
	vtRNA1 as RI	CCCCGAATTCAAAAGGACTGGAGAGCGCCCG	Northern probe and reverse primer for qRT-PCR of vtRNA1-1
	miR886 41-60	CTGCTGGACCTAGGTAGACG	forward primer for PCR of 649-mer nc886 DNA fragment
	miR886 689-70	AATCCATAACGCACTCCGCG	reverse primer for PCR of 649-mer nc886 DNA fragment
	MKRN1_1675-97	CAACCTTGCGTGGCGTGTGAACT	forward primer for PCR of 597-mer (-) control DNA fragment
	MKRN1_2271-51	CACATTCACACCTGATTCTGG	reverse primer for PCR of 597-mer (-) control DNA fragment
	tSer10#2 mut_as	ATTGGATTAGTTGTCCAACG	Northern probe for mutant tRNA-Ser
	tSer10#2 formut1	GTGGTTAAGGCGTTGGACAACTAATCCAATGGGGTCTCCC	quick change primer for construction of "pCR-tRF1001_338(mut1)
	tSer10#2 revmut1	GGGAGACCCCATTGGATTAGTTGTCCAACGCCTTAACCAC	quick change primer for construction of "pCR-tRF1001_338(mut1)
	bactin 921-43	TGAAGTGTGACGTGGACATCCGC	forward primer for qRT-PCR of b-actin (in cell lines)
	bactin 1276-52	GCCAATCTCATCTTGTTTTCTGCGC	reverse primer for qRT-PCR of b-actin (in cell lines)
	bactin F	CAAGAGATGGCCACGGCTGCT	forward primer for qRT-PCR of b-actin (in patient samples)
	bactin R	TCCTTCTGCATCCTGTCGGCA	reverse primer for qRT-PCR of b-actin (in patient samples)
	T7 pre-886 sense	TAATACGACTCACTATAGGGTCGGAGTTAGCTCAAGCGG	sense primer to amplify DNA template for in vitro T7 transcription of nc886
	T7 pre-886 as	AAAAGGGTCAGTAAGCACCCGCG	anti-sense primer to amplify DNA template for in vitro T7 transcription of nc886
	T7 886 24-41	TAATACGACTCACTATAGGGTACCTCCTCATGCCGGAC	sense primer to amplify DNA template for in vitro T7 transcription of nc886 (24-101)
	T7 886 3p del as	AAGCACCCGCGGGTCTCG	anti-sense primer to amplify DNA template for in vitro T7 transcription of nc886 (1-89)
	T7 vtRNA1 sense	TAATACGACTCACTATAGGGCTGGCTTTAGCTCAGCGGT	sense primer to amplify DNA template for in vitro T7 transcription of vtRNA1-1
	T7 vtRNA1 as	AAAAGGACTGGAGAGCGCCCGCG	anti-sense primer to amplify DNA template for in vitro T7 transcription of vtRNA1-1
	FOS-276F	GGGATAGCCTCTCTTACTACCACTCAC	forward primer for qRT-PCR of FOS
	FOS-385R	GAAGTTGGCACTGGAGACGG	reverse primer for qRT-PCR of FOS
	FOSB-649F	CTCTGCCGAGTCTCAATATCTGTC	forward primer for qRT-PCR of FOSB
	FOSB-768R	GTGACCGTGGGCACGAAG	reverse primer for qRT-PCR of FOSB
	FOSL1-373F	CAGTTACCCCAGGCCTCTGAC	forward primer for qRT-PCR of FOSL1
	FOSL1-502R	CTCTTCCTCCGGGCTGATC	reverse primer for qRT-PCR of FOSL1
	IRF1-896F	CTGAAGCTACAACAGATGAGGATGAG	forward primer for qRT-PCR of IRF1
	IRF1-1015R	GTTCATTGAGTAGGTACCCCTTCC	reverse primer for qRT-PCR of IRF1
	NFKBIA-967F	AGGAGAGCTATGACACAGAGTCAGAG	forward primer for qRT-PCR of NFKBIA
	NFKBIA-1069R	TGCGCTCATAACGTCAGACG	reverse primer for qRT-PCR of NFKBIA
	TNFAIP3-2319F	GAAGCACCATGTTTGAAGGATACTG	forward primer for qRT-PCR of TNFAIP3
	TNFAIP3-2429R	CTCTGCGCTGGCTCGATC	reverse primer for qRT-PCR of TNFAIP3
	IFNB1-282F	GCAGTTCCAGAAGGAGGACG	forward primer for qRT-PCR of IFNB1
	IFNB1-376R	TCCAGCCAGTGCTAGATGAATC	reverse primer for qRT-PCR of IFNB1
	MYC-1237F	CTGCTCTCCTCGACGGAGTC	forward primer for qRT-PCR of MYC
	MYC-1372R	CCACAGAAACAACATCGATTTCTTC	reverse primer for qRT-PCR of MYC
